# Supplementary material for: Phenotyping and a genome-wide association study of elite lines of pearl millet
Source: Breed Sci. 2024 Jul 5;74(3):240–6. doi: 10.1270/jsbbs.23082 (PMC11561417; doi:10.1270/jsbbs.23082)
Supplement: Supplementary file 2 — Supplemental Tables [file 74_240-s2.xlsx]

## Sheet: Supplemental_Table1
Supplemental Table 1. List of the pearl millet lines used in this study.
line_name	B_R_name_in_RAD-Seq_data_Varshney_et_al_2017	NCBI_SRA_accession_number	Pedigree
ICMB 00222	B46	SRR2467864	{[(81B x SRL 53-1) x 843B]-3-5-2 x (843B x 834B)-25-B-B-1}-84-6-B-B
ICMB 00333	B47	SRR2467865	(BSECBPT/91-40 x SPF3/S91-529)-12-1-1-7-1
ICMB 00555	B49	SRR2467867	HHVBC S1-16-6-3-5-2-B
ICMB 00666	B50	SRR2467868	[(ICMB 89111 x ICMB 88002) x {(81B x SRL 53-1) x 843B}-3+]-31
ICMB 01444	B53	SRR2467871	[{843B x (B 816 x 3/4 EB-105-6-1)-3-3}-15-B-4-1]-12-2-4-1
ICMB 01666	B54	SRR2467872	[(ICMB 89111 x ICMB 88004) x (ICMB 88006 x IP 9402)-2-1-1-4]-102-B-1
ICMB 02111	NA	NA	[(ICMB 88006 x ICMB 88005) x (ICMB 89111 x ICMB 88004)]-99-B
ICMB 02222	B56	SRR2467558	[(ICMB 89111 x ICMB 88004) x (ICMB 88006 x ICMB 88005)-2-1-1-4]-101-B-3
ICMB 02444	B58	SRR2467875	(BSECBPT/91-38 x SPF3/S91-529)-2-1-B-2
ICMB 02666	B60	SRR2467877	(ICMB 89111 x IP 9554-9)-4-2-2
ICMB 03555	B62	SRR2467879	(843B x ICTP 8202-161-5)-17-1-3-B-2
ICMB 03888	B64	SRR2467881	[(ICMB 88006 x ICMB 88005) x (ICMB 89111 x ICMB 88005)]-1-1-3-B-9
ICMB 04222	B65	SRR2467882	(843B x EEBC S1-407)-12-3-B
ICMB 04777	B69	SRR2467886	(SRC II C3 S1-19-3-2 x HHVBC)-17-3-1-3
ICMB 04888	B70	SRR2467887	[(843B x ICTP 8202-161-5)-20-3-B-B-3 x B-bulk]-2-B-1-3
ICMB 04999	B71	SRR2467888	(EBC-S1-40-2-2-1 x B-bulk)-25-B-B
ICMB 05111	B72	SRR2467889	[{(ICMB 89111 x ICMB 88004) x (ICMB 88006x ICMB 88005)-2-1-1-4}-101 x B-bulk]-5-B-B
ICMB 05222	B73	SRR2467890	(ICMR 312 S1-8-3-3-B x HHVBC)-9-4-1-1
ICMB 05999	B78	SRR2467896	(HTBLN/95-98 x ICMB 89111)-1-B-B-1
ICMB 06111	B79	SRR2467897	(ICMR 312 S1-8-3-3-B x HHVBC)-13-2-1
ICMB 06444	B80	SRR2467559	EEBC S1-407-1-B-B-B-B-1
ICMB 06555	B81	SRR2467898	[{{{843B x (843B x 700651)-11-1-2-B} x 1163B} x ICMB 89111x ICMB 88005)}-27+ x B-bulk]-3-B-B-10
ICMB 06777	B82	SRR2467899	(ICMB 96333 x HHVBC-2-D2-HS-259-2)-4-B
ICMB 07222	B84	SRR2467901	(D2BLN/95-262 x EEBC C1-3)-12-B-1-B-B-4
ICMB 07444	B86	SRR2467904	[(MC 94 S1-81-1-B x HHVBC)-4-4-1 x (MC 94 S1-81-1-B x HHVBC)-4-2-4]-7-1-1-B
ICMB 07555	B87	SRR2467905	[(843B x ICTP 8202-161-5)-20-3-B-B-3 x B-bulk]-2-B-1
ICMB 07777	B89	SRR2467907	{ICMB 99555 x [(78-7088/3/SER3 AD//B282/(3/4 EB) x PBLN/S95-359)-19-5-B-B]}-13-2-B-B-B-B
ICMB 08222	B93	SRR2467911	[78-7088/3/SER3 AD//B282/(3/4)EB x PBLN/S95-359]-19-2-B-1-B-B-3
ICMB 08444	B95	SRR2467913	HHVBC II D2 HS-410-1-2-4-1-3-B-2-2-3-2
ICMB 08888	B99	SRR2467917	(SRC II C3 S1-19-3-2 x HHVBC)-27-2-2-1-2-2
ICMB 08999	B100	SRR2467720	[ICMB 99555 x {78-7088/3/SER3 AD//B282/(3/4)EB x PBLN/S95-359}-10-2-B-2]-19-2-B-B-B-B
ICMB 09222	B102	SRR2467722	[ICMB 99555 x {78-7088/3/SER3 AD//B282/(3/4)EB x PBLN/S95-359}-10-2-B-2]-18-3-B-B-B-B
ICMB 09333	B103	SRR2467540	[(SRC II C3 S1-103-1-1 x HHVBC)-20 x (81B x ICMP 451)-5-4-2-3]-5-2-1-B-B-3-B
ICMB 09444	B104	SRR2467723	EEDBC S1-465-3-2-5-5
ICMB 09888	B107	SRR2467726	NC D2 S1-2-2-2-3-2-B-2
ICMB 100025	B141	SRR2467755	[(ICMB 95555 x ICMB 94333)-8-2-1-B-B-9-1 x B-bulk (3981-4011/S06 G1)]-2-3-4-B
ICMB 100068	B178	SRR2467795	(ICMB 04888 x ICMB 98222)-1-2-2-1
ICMB 100076	B145	SRR2467759	(HHVDBC HS-246-1-2-1-2 x ICMB 98444)-4-3-1-2
ICMB 100090	B125	SRR2467744	MC 94 C2-S1-3-1-3-3-1-1-2-B-B
ICMB 100104	B143	SRR2467757	{[(843B x ICTP 8202-161-5)-20-3-B-B-3 x B-bulk]-2-B-1-2-2-B-B-B-11-1 x B-bulk (3981-4011/S06 G1)}-3-2-4-4
ICMB 100111	B149	SRR2467763	{(MC 94 S1-81-1-B x HHVBC)-4-4-1 x (MC 94 S1-81-1-B x HHVBC)-4-2-4-10-3-1--B-B-B x ICMB 02777}-24-3-2
ICMB 100112	B142	SRR2467756	[EEDBC S1-452-3-1-2-3-B-B-B-1 x B-bulk (3981-3989/S06 G1)]-4-2-4-B
ICMB 100117	B155	SRR2467770	{(MC 94 S1-34-1-B x HHVBC)-16-2-1-1-1-1-B-B-5 x (MC 94 S1-34-1-B x HHVBC)-10-4-1-2-1-B-B-1-30-2-4-3-3
ICMB 101417	B140	SRR2467754	(SRC II C3 S1-19-3-2 x HHVBC)-12-4-1-3-2-1-B-2-B-4-B-B
ICMB 101438	B172	SRR2467788	(SRC II C3 S1-19-3-2 x HHVBC)-3-5-1-1-2-B
ICMB 101548	B130	SRR2467545	(ICMB 01666 x ICMB 01222)-49-1-2-4-B
ICMB 101550	B169	SRR2467550	[(MC 94 S1-34-1-B x HHVBC)-16-1-3-1-2-2-B-B-2-B-B x ICMB 98222]-1-3-1-1
ICMB 101556	B166	SRR2467783	[(MC 94 S1-34-1-B x HHVBC)-10-4-3-2-2-B-B-2 x (ICMR 312 S1-1-5-3-B x HHVBC)-7-1-1-1-B-B-B]-21-B-1-2
ICMB 101557	B157	SRR2467773	{(MC 94 S1-81-1-B x HHVBC)-4-4-1 x (MC 94 S1-81-1-B x HHVBC)-4-2-4-10-3-1-B-B-B-2
ICMB 101714	B134	SRR2467750	(ICMB 01666 x ICMB 01222)-29-2-B-5-1-2
ICMB 101923	B154	SRR2467769	(SRC II C3 S1-19-3-2 x HHVBC)-12-4-1-3-2-1-B-5-B-3-B-B
ICMB 101929	B131	SRR2467748	(ICMB 99555 x ICMB 00555)-5-4-3-B-B-3
ICMB 101930	B132	SRR2467749	[(843B x ICTP 8202-161-5)-20-3-B-B-3 x B-bulk]-2-B-2-B-1-3
ICMB 101938	B165	SRR2467782	{(MC 94 S1-81-1-B x HHVBC)-4-4-1 x (MC 94 S1-81-1-B x HHVBC)-4-2-4-7-1-1-B-35 x (ICMR 312 S1-1-5-2-B x HHVBC)-10-2-1-2-B-B-B}-5-1-1-2
ICMB 101939	B167	SRR2467784	{(MC 94 S1-34-1-B x HHVBC)-16-2-1-1-1-1-B-B-3 x (SRC II C3 S1-19-3-2 x HHVBC)-5-3-1-1-B-B-B}-29-2-1-3-3-5-3-1
ICMB 10333	B110	SRR2467542	(ICMR 312 S1-4-3-3-B x HHVBC)-3-2-1-2-2-2
ICMB 10666	B112	SRR2467730	[ICMB 97444 x (843B x EEBC S1-407)-12-4-B-B]-6-1-B-B-B-B
ICMB 10777	B113	SRR2467731	(ICMB 01666 x ICMB 01222)-27-3-B-3
ICMB 10999	B114	SRR2467543	NC D2 S1-17-2-1-1-2-2-B-4
ICMB 11555	B118	SRR2467736	[(MC 94 S1-81-1-B x HHVBC)-4-4-1 x (MC 94 S1-81-1-B x HHVBC)-4-2-4]-10-3-1-B-1
ICMB 11666	B119	SRR2467737	(MC 94 S1-34-1-B x HHVBC)-16-2-1-4-2-B
ICMB 12333	B126	SRR2467745	[HHV-S1-24-3-B-3-2 x (ICMB 91777 x HHVBC)]-5-B-1-1-B-B-B
ICMB 843	NA	NA	#N/A
ICMB 89111	B3	SRR2467554	[843B x (GNS x SS-48-40-4)-1-9-8]-30-B-B-1
ICMB 91444	B5	SRR2467557	[843B x (Boudama-481 x Ankoutess-2)-4]-2-B
ICMB 91777	B7	SRR2467892	[843B x (J 1623 x 3/4 EB-96-1-10)]-5-2
ICMB 92111	B8	SRR2467903	(81B x 843B)-11-1-1-B
ICMB 92333	B9	SRR2467914	(843B x 81B)-30-1-1
ICMB 93111	B14	SRR2467758	[(81B x SRL 53-1) x 843B]-30-1-1
ICMB 94111	B17	SRR2467791	{(ICMB 89111 x ICMB 88002) x [{(81B x SRL 53-1) x 843B}-3-5-2-1-16 x IP 9402-2-1-1-4]}-31
ICMB 94333	B18	SRR2467804	(843B x Togo plot# 26-1)-27-B
ICMB 94555	NA	NA	[{{843B x (843B x 700651)}-11-1-2-B x 1163B} x (ICMB 89111 x ICMB 88004)]-5-3
ICMB 96111	B25	NA	(843B x 81B)-58-1-1-1
ICMB 96333	B27	SRR2467847	[{{843B x (843B x 700651)-11-1-2-B} x 1163B} x (ICMB 89111 x ICMB 88005)]-5-2-2
ICMB 97222	B30	SRR2467849	[(ICMB 88006 x ICMB 88005) x (ICMB 89111 x ICMB 88004)]-28-2-B
ICMB 97333	B31	SRR2467850	(ICMB 89111 x ICMB 88004)-9-2-6-3-3-2-B
ICMB 97444	B32	SRR2467851	DMR1 S2-133-1-2-4-B
ICMB 98222	B33	SRR2467852	ARD-288-1-10-1-2 (RM)-5
ICMB 98333	B34	SRR2467853	(843B x ICTP 8202-161-5)-19-2-1-B-B-2
ICMB 98444	B35	SRR2467854	(BSECBPT/91-40 x SPF3/S91-529)-12-1-1-5
ICMB 98555	B36	SRR2467855	{[(81B x SRL 53-1) x 843B]-3-5-2 x (843B x 834B)-25-B-B-1}-84-5-B-B
ICMB 99111	B39	SRR2467858	(843B x ICTP 8202-161-5)-17-1-2-B-1
ICMB 99222	B40	SRR2467555	(BSECBPT/91-40 x SPF3/S91-94)-3-1-1-2
ICMR 06111	R1	SRR2467436	MC 94 C2-S1-3-1-3-3-2-2-B
ICMR 06222	R2	SRR2467468	SDMV 90031-S1-3-3-2-1-3-2-2-1-B
ICMR 06333	R3	SRR2467476	SDMV 90031-S1-93-3-1-1-3-2-2-1-1-B
ICMR 06444	R4	SRR2467484	[((MC 94 S1-34-1-B x HHVBC)-16-2-1) × (IP 19626-4-2-3)]-B-37-1-1-1-2-B
ICMR 06555	R5	SRR2467494	AIMP 92901 S1-296-2-1-1-3-B-1-B-B
ICMR 06777	R7	SRR2467514	MC 94 C2-S1-47-1-1-3-B-1-B-B
ICMR 07666	R14	SRR2467422	ICMS 7704-S1-126-5-2-1-3-2-2-2-B-3
ICMR 08222	R19	SRR2467463	ICMR 312 S1-8-1-1-1-1-B-B-B-1-B
ICMR 08666	R23	SRR2467467	HHVBC tall (C1) S1-33-3-1-1-1-2-B-B-3-2
ICMR 08777	R24	SRR2467631	[((MC 94 S1-34-1-B x HHVBC)-16-2-1) × (IP 19626-4-2-3)]-B-18-2-2-4-1-B
ICMR 09222	R28	SRR2467469	ICMS 7704-S1-127-5-1-5-1-1-3-3-2-B-B
ICMR 100321	R148	SRR2467567	[ICMR 312 S1-3-2-1-2-4 x Lagrap C2 S1-11-P1]-B-15-1-2-2-B
ICMR 100322	R149	SRR2467426	[ICMR 312 S1-3-2-1-2-4 x Lagrap C2 S1-11-P1]-B-4-2-2-2-B
ICMR 100335	R157	SRR2467434	{[((MC 94 S1-34-1-B x HHVBC)-16-2-1) × (IP 19626-4-2-3)]-B-18-2-3-2-2-BxAIMP 92901 S1-296-2-1-1-2-2}-B-25-3-3-3-B
ICMR 101686	R198	NA	(MC 94 C2-S1-3-1-3-1-4-B-B x SDMV 93032-S1-5-2-1-1-6-B-B-B-2-B)-B-17-1-1
ICMR 102555	R76	SRR2467516	[(AIMP 92901 S1-488-2-1-1-2-B-1-B x R-lines bulk 20216-20249/K09)]-13-3
ICMR 102560	NA	NA	[MC 94 C2-S1-3-1-3-1-4-B-B x LaGrap C2-S1-97]-B-2-3
ICMR 102578	R144	SRR2467421	(MC 94 C2-S1-3-2-2-2-1-3-B-B x ICMR 312 S1-3-2-3-2-1-1-B-B)-B-41-1-1-1-B-B-B
ICMR 102589	R166	SRR2467445	[((SRC II C3 S1-19-3-2 × HHVBC)-3-5-1) × (IP 19626-4-1-1-1)]-B-2-2-1-3-3-1-1-2-3-3-B
ICMR 10777	R41	SRR2467481	ICMR 312 S1-17-3-2-1-2-2-B-1-B
ICMR 11222	R45	SRR2467719	ICMR 312 S1-17-3-2-1-2-3-B-B-B-B-B-B
ICMR 12111	R53	SRR2467491	(EERC-HS-29)-B-12-4-1-1
ICMR 12555	R57	SRR2467496	(MC 94 C2-S1-3-2-2-2-1-3-B-B x AIMP 92901 S1-488-2-1-1-4-B-B)-B-28-1-1
ICMR 12999	R61	SRR2467499	LaGrap C2-S1-14-4-3-4-1-B

## Sheet: Supplemental_Table2
Supplemental Table 2. Measurement methods of the traits.
Trait	Code	Measurement method
Awn growth	AG	The growth of awns of the panicle was assessed visually .
Culm heigth	CH	The height of the main culm of matured plants was measured with 3D scanning on iPad Pro. Two to five plants were measured per line.
Culm thickness	CT	The diameter of the area just below the mature panicle was measured manually.
Days to anther emergence	DA	The number of days from sowing to emergence of anthers on panicles was recorded.
Days to booting	DB	The number of days from sowing to booting was recorded.
Days to panicle emergence	DP	The number of days from sowing to emergence of the first panicles was recorded.
Disease symptoms of leaves	DS	The disease symptoms of leaves were assessed visually.
Leaf curliness	LC	The leaf curliness was assessed visually.
Lodging	LO	Whether mature plants were lodged or not was assessed visually.
Pigmentation of nodes	PN	The pigmentation of nodes of plants was assesed visually.
Pigmentation of the shoot basal part	PS	The pigmentation of the shoot basal part of plants was assessed visually .
Panicle length	PL	The length of three representative matured panicles per line was measured manually.
Panicle width	PW	The width of three representative matured panicles per line was measured manually.
Plant height at 45 days after sowing	PH45	The height of plants at 45 days after sowing was measured manually. Two to five plants were measured per line.
Vigor in the vegetative stage	VI	The vigor of plants in the vegetative stage was assessed visually.
Milligrams per seed	MS	Seeds used in the field trials were weighted and the milligrams per seed were calculated for each line.

## Sheet: Supplemental_Table3
Supplemental Table 3. Phenotypes of the 115 lines for the 16 traits assessed.
Replicate	line_name	PS	PN	PH45	LC	VI	DB	DP	DA	DS	PL	PW	AG	LO	CT	CH	MS
1	ICMB 00222	2	2	62.5	2	5	56	60	66	0	13.5947	2.591	0	1	0.537333	180	7.81706
1	ICMB 00333	4	5	40.75	3	3	64	71	72.5	0	15.9377	2.758	0.5	0	0.562667	87.5	9.30904
1	ICMB 00555	0	4	55	3	4	49	53	58	0	19.0833	3.028	0	0	0.405667	185	8.7332
1	ICMB 00666	3	3	80	4	5	49	57	60	0	18.8607	3.018	0	0	0.44375	150	6.73919
1	ICMB 01444	2	NA	65	4	3	63	65	72	0	21.88	2.479	1	0	0.680333	70	8.30259
1	ICMB 01666	2	4	85	3	5	49	57	60	0	20.0567	2.735	0	0	0.476333	210	9.60514
1	ICMB 02111	3	4	40	2	2	56	70	74	0	16.6543	2.9	1	0	0.456	160	10.5862
1	ICMB 02222	4	4	80	3	5	64	66	70	0	12.2403	1.49833	0	0	0.30525	150	9.05213
1	ICMB 02444	3	3	95	3	5	52	59	65	0	18.406	2.908	0	0	0.677333	165	7.38522
1	ICMB 02666	3	3	72.5	3	5	56	58	65	0	20.145	2.1145	0	0	0.519	200	6.00214
1	ICMB 03555	1	1.5	56.5	3.5	3	68	58	65	0	22.6143	2.353	1	0	0.49925	182.5	8.80709
1	ICMB 03888	3	3	47.5	3	3	59	70	72	0	18.8787	2.74733	0	0	0.585	180	7.87346
1	ICMB 04222	2	4	75	3	5	56	58	65	0	17.642	2.7585	1	0	0.479333	180	10.4262
1	ICMB 04777	0	NA	72.5	4	5	69	77	82	0	25.1433	3.178	2	0	0.700333	150	7.17136
1	ICMB 04888	4	3	52.5	5	3	52	57	60	0	15.667	2.54233	0	0	0.41	105	12.342
1	ICMB 04999	1	1.5	37.5	3.5	2	64.5	68	73.5	0	20.261	2.381	1	0	0.589	125	8.71471
1	ICMB 05111	3	5	62.5	3	4	52	57	70	0	16.341	2.63767	0	0	0.473667	135	9.52654
1	ICMB 05222	1	NA	60	3	4	64	70	72	0	25.9533	2.74433	2	0	0.736667	115	9.9393
1	ICMB 05999	3	4	55	3	3	70	72	72	0	18.0767	2.508	0	0	0.51125	135	6.99655
1	ICMB 06111	2	NA	48.75	3	4	59	65	70	0	22.6343	2.92367	1	0	0.556	100	8.62664
1	ICMB 06444	1	3	52.5	4	3	52	57	59	2	17.034	2.6685	1	0	0.427	100	NA
1	ICMB 06555	0	2	60	2	3	55	57	65	0	17.272	2.332	0	0	0.533667	120	7.25934
1	ICMB 06777	1	3	50	4	4	65	72	77	0	17.7007	3.048	1	0	0.614333	155	7.16375
1	ICMB 07222	3	4	60	4	5	48	53	58	0	13.9157	1.95833	0	0	0.374	105	7.72869
1	ICMB 07444	3	NA	78.75	3	5	62	65	70	0	29.7703	2.72767	5	0	0.607	100	7.90181
1	ICMB 07555	3	5	30	3	2	57	65	70	0	15.5963	2.471	1	0	0.433667	110	9.0102
1	ICMB 07777	1	4	80	3	5	55	57	60	0	15.461	2.488	1	0	0.5	150	8.28309
1	ICMB 08222	0	1	56.25	4	3	56	65	70	0	18.853	3.35267	1	0	0.449	190	9.64303
1	ICMB 08444	2	0	50	3	3	57	65	70	0	23.914	2.87233	1	0	0.52925	135	NA
1	ICMB 08888	1	NA	42.5	5	2	80	82	92	0	29.399	2.6005	2	0	0.742	130	10.8496
1	ICMB 08999	3	4	70	3	5	55	57	60	0	21.1343	2.435	0	0	0.503333	185	8.58597
1	ICMB 09222	0	NA	72.5	2	4	55	57	59	0	17.0463	2.81733	1	0	0.628667	80	9.0573
1	ICMB 09333	0	NA	52.5	3	3	81	86	NA	0	32.2105	2.042	3	0	0.779	125	7.19468
1	ICMB 09444	0	NA	57.5	4	4	48	50	57	2	19.468	2.299	0	0	0.532333	75	10.9569
1	ICMB 09888	3	4	67.5	2	5	64	70	74	0	22.0707	2.17533	0	1	0.660667	180	8.07942
1	ICMB 100025	3	3	62.5	3	5	69	73	77	0	16.5313	2.48233	0	1	0.588	200	9.91577
1	ICMB 100068	0	0	65	3	4	64	70	70	0	18.176	2.93267	1	0	0.600333	135	9.17766
1	ICMB 100076	2	3	52.5	2	4	71	82	82	0	19.524	2.89633	2	0	0.646	185	9.57345
1	ICMB 100090	1	3	50	4	4	59	66	70	0	27.088	2.78033	0	0	0.667667	160	10.326
1	ICMB 100104	4	4	50	3	4	56	58	65	0	17.3683	3.22833	0	0	0.4955	140	11.1512
1	ICMB 100111	1	2	50	3	4	65	70	77	0	27.0283	3.62367	0	0	0.899667	150	7.45508
1	ICMB 100112	0	2	95	3	6	48	50	57	0	14.7447	2.86967	0	0	0.4715	130	12.9159
1	ICMB 100117	2	NA	57.5	3	5	64	70	74	0	20.8173	3.361	0	0	0.806	95	9.12017
1	ICMB 101417	2	1	65	4	4	64	72	77	0	24.695	2.35567	1	0	0.503667	140	8.01905
1	ICMB 101438	2	0	72.5	3	6	64	70	74	0	29.0643	2.514	1	0	0.775333	200	8.2956
1	ICMB 101548	1	NA	45	4	3	71	77	82	0	20.7373	3.42233	1	0	0.784333	85	NA
1	ICMB 101550	1	4	65	3	5	69	72	77	0	17.6843	2.97667	1	0	0.54925	135	8.70485
1	ICMB 101556	2	NA	63.75	5	5	71	77	82	0	19.5467	2.987	2	0	0.690333	90	10.2745
1	ICMB 101557	4	3	52	3	4	66.5	72	77	0	24.1287	2.68833	1	0	0.595	140	6.5014
1	ICMB 101714	1	NA	70	4	4	56	70	72	0	21.8417	2.99133	2	0	0.701	105	9.01144
1	ICMB 101923	2	2	63.75	2	5	59	65	70	0	24.447	2.538	0	0	0.532667	155	6.60148
1	ICMB 101929	0	0	30	NA	NA	57	77	82	0	17.8517	2.58467	0	0	0.683	115	9.6507
1	ICMB 101930	4	4	42.5	4	3	61	65	70	0	17.032	2.81433	1	0	0.541667	125	12.7394
1	ICMB 101938	1	NA	61.25	4	5	69	72	77	0	24.8353	3.64167	4	0	0.861333	80	10.7895
1	ICMB 101939	2	0	60	4	5	71	77	86	0	22.9767	3.32333	0	0	0.789667	140	7.84332
1	ICMB 10333	0	NA	50	4	3	80	82	86	0	25.978	2.87667	1	0	0.844	100	8.65079
1	ICMB 10666	2	5	20	4	1	68	70	77	0	14.5815	2.284	0	0	0.518667	85	11.7489
1	ICMB 10777	3	4	56.25	3	5	56	58	65	0	18.529	2.67233	0	0	0.437333	170	8.19439
1	ICMB 10999	0	NA	67.5	3	4	71	77	82	0	30.34	1.646	0	0	0.646	170	5.96906
1	ICMB 11555	4	5	65	3	3	65	77	82	0	27.0427	3.14767	3	0	0.712	125	8.84201
1	ICMB 11666	2	NA	40	3	3	69	72	77	0	15.5233	3.27967	1	0	0.729333	70	8.11913
1	ICMB 12333	0	NA	42.5	4	3	69	73	77	0	17.585	3.367	1	0	0.761333	90	9.79212
1	ICMB 843	3	3	65	3	4	49	53	59	0	24.058	2.61433	1	0	0.6195	130	8.90687
1	ICMB 89111	2	3	37.5	4	2	64	70	73	0	17.7973	2.30733	0	0	0.563667	130	7.33474
1	ICMB 91444	4	4	85	2	5	46	58	65	0	23.962	1.89833	1	0	0.5305	150	9.63137
1	ICMB 91777	4	4	58.75	3	5	81	92	92	0	19.1397	2.538	0	0	0.588333	165	8.82283
1	ICMB 92111	2	4	57.5	2	4	56	58	65	0	22.0543	2.47333	0	0	0.634333	200	7.85355
1	ICMB 92333	3	NA	75	3	5	NA	65	70	0	NA	NA	NA	NA	NA	NA	14.9632
1	ICMB 93111	3	3	65	3	4	57	73	82	2	17.7033	2.74267	1	0	0.668333	140	10.0553
1	ICMB 94111	4	4	75	3	5	54	59	60	0	18.1083	2.878	0	0	0.555	170	9.37077
1	ICMB 94333	3	3	65	2	6	38	45	50	0	14.957	2.19933	1	0	0.446	170	8.88717
1	ICMB 94555	3	NA	60	3	4	59	70	74	0	20.2067	2.94	1	0	0.68	125	7.54649
1	ICMB 96111	2	5	53.75	3	4	58	70	70	0	18.6693	2.175	0	0	0.54	145	8.87578
1	ICMB 96333	3	3	80	3	5	57	57	73	0	19.5113	2.48567	0	0	0.56875	130	9.18966
1	ICMB 97222	2	4	53.75	2	4	55	57	70	0	16.5407	2.68133	0	1	0.4715	165	10.9827
1	ICMB 97333	2	3	57.5	4	4	64	70	72	0	19.1057	2.494	1	1	0.430667	145	10.2731
1	ICMB 97444	3	5	72.5	3	4	52	58	65	0	17.7163	2.60533	1	0	0.51775	115	10.5652
1	ICMB 98222	0	1	72.5	3	5	52	57	60	0	15.614	3.266	1	0	0.582333	170	7.28716
1	ICMB 98333	4	4	95	3	6	47	50	53	0	15.8757	2.356	0	0	0.402	155	11.5391
1	ICMB 98444	4	5	43.75	4	4	64	70	73	0	16.0097	2.625	0	0	0.505667	120	9.05613
1	ICMB 98555	3	2	42.5	3	3	57	65	70	0	16.583	2.98467	0	1	0.525	145	7.56247
1	ICMB 99111	0	2	47.5	4	4	59	65	70	0	21.7973	3.126	0	1	0.678	155	9.58707
1	ICMB 99222	0	1	30	2	1	64	72	73	0	21.449	3.601	1	0	0.623	145	7.74824
1	ICMR 06111	2	3	47.5	3	4	64	66	70	0	23.2875	2.782	1	0	0.65225	160	12.7781
1	ICMR 06222	0	2	62.5	3	3	65	70	72	0	24.116	2.83833	0	1	0.911	180	7.82965
1	ICMR 06333	2	2	42.5	3	3	65	72	77	0	29.592	3.0035	0	0	0.810333	260	12.4736
1	ICMR 06444	NA	NA	NA	NA	NA	NA	NA	NA	NA	NA	NA	NA	NA	NA	NA	NA
1	ICMR 06555	0	1	37.5	3	3	71	66	73	1	18.281	2.789	2	0	0.647667	175	12.8406
1	ICMR 06777	3	2	75	3	5	56	65	70	0	30.589	3.22633	0	0	0.615	210	10.2772
1	ICMR 07666	3	3	52.5	3	5	64	65	66	0	15.9657	2.563	0	0	0.442333	190	9.5492
1	ICMR 08222	0	1	50	3	4	64	70	73	0	24.136	3.2755	1	0	0.60975	185	9.37336
1	ICMR 08666	0	0	40	3	2	80	82	94	0	25.5445	3.171	0	0	0.86225	210	6.79171
1	ICMR 08777	2	1	42.5	3	3	71	86	92	1	16.659	3.05733	1	0	0.781667	165	7.96066
1	ICMR 09222	1	2	53.75	3	4	56	65	73	0	35.6897	1.793	4	0	0.671	150	7.4914
1	ICMR 100321	0	0	20	3	2	64	72	73	0	19.5245	3.144	0	0	0.6385	165	12.9232
1	ICMR 100322	0	1	32.5	2	2	71	77	82	0	20.422	3.244	2	0	0.746	150	10.906
1	ICMR 100335	3	3	40	3	2	69	70	77	0	28.929	2.443	2	0	0.673	190	12.6872
1	ICMR 101686	0	2	45	3	2	80	82	86	0	14.5565	3.04	1	0	0.743	175	11.1847
1	ICMR 102555	0	1	22.5	3	2	69	70	72	0	20.663	2.639	0	1	0.628	180	8.23716
1	ICMR 102560	1	3	80	2	5	56	66	70	0	NA	NA	0	0	0.475667	220	11.1809
1	ICMR 102578	0	0	50	3	3	65	92	NA	0	25.402	3.64467	0	0	0.775667	145	12.3743
1	ICMR 102589	0	NA	22.5	4	1	85	NA	NA	0	NA	NA	NA	NA	NA	NA	NA
1	ICMR 10777	0	3	32.5	3	3	59	65	70	0	15.151	3.083	1	1	0.5785	170	10.2116
1	ICMR 11222	0	2	40	3	2	65	70	74	0	16.2525	3.3895	0	0	0.592667	170	9.43913
1	ICMR 12111	0	0	40	3	2	80	82	86	0	17.5173	2.43333	0	0	0.672667	200	7.885
1	ICMR 12555	0	3	37.5	4	3	56	65	66	0	20.816	2.674	0	0	0.4825	150	11.8424
1	ICMR 12999	2	1	52.5	3	5	64	70	72	0	20.8067	3.02267	0	0	0.731	240	13.9042
2	ICMB 00222	2	3	52.5	2	4	56	65	70	0	14.219	2.77133	0	0	0.440333	185	NA
2	ICMB 00333	4	4	52.5	2.5	3.5	61.5	67.5	72	0	15.6523	2.78867	0	0	0.488333	112.5	NA
2	ICMB 00555	0	2	60	2	4	52	57	65	0	18.254	2.82867	1	0	0.509667	185	NA
2	ICMB 00666	3	2	57.5	3	5	52	57	65	0	18.0867	2.74433	0	0	0.459333	185	NA
2	ICMB 01444	1	4	57.5	4	4	64	70	73	0	23.567	3.5495	1	0	0.856333	200	NA
2	ICMB 01666	2	2	87.5	3	6	52	57	59	0	32.9453	3.13333	0	0	0.711	200	NA
2	ICMB 02111	3	2	42.5	2	2	64	70	74	0	17.022	2.96733	1	0	0.479	150	NA
2	ICMB 02222	3	3	52.5	2	3	52	58	65	0	14.5947	1.68333	1	0	0.354	140	NA
2	ICMB 02444	3	3	55	3	4	59	65	70	0	18.468	3.56333	0	0	0.579	170	NA
2	ICMB 02666	3	3	42.5	3	3	64	70	72	0	22.82	2.79533	0	0	0.496333	115	NA
2	ICMB 03555	0	NA	62.5	5	5	62	65	70	0	18.575	2.468	1	0	0.482	115	NA
2	ICMB 03888	2	4	60	3	5	56	65	65	0	17.751	2.50133	1	0	0.437	200	NA
2	ICMB 04222	2	3	42.5	2	3	64	66	70	0	15.5773	2.476	1	1	0.5335	160	NA
2	ICMB 04777	1	NA	45	4	3	80	82	86	0	26.5587	3.51267	1	0	0.742333	125	NA
2	ICMB 04888	3	NA	25	5	2	65	70	72	0	17.5837	3.22167	1	0	0.59475	80	NA
2	ICMB 04999	1	0	42.5	4	3	59	65	70	0	20.4987	2.723	1	0	0.636	140	NA
2	ICMB 05111	3	3	70	1	5	63	65	70	0	15.6403	2.45867	0	0	0.474333	135	NA
2	ICMB 05222	0	NA	70	4	4	64	70	70	0	25.2843	2.876	2	0	0.693	95	NA
2	ICMB 05999	2	4	25	3	2	64	66	82	0	17.9853	2.86767	1	0	0.528	115	NA
2	ICMB 06111	2	NA	60	3	5	57	60	70	2	23.8697	2.92233	2	0	0.598333	100	NA
2	ICMB 06444	0	4	60	3	5	49	57	59	0	15.9565	2.579	0	0	0.527667	125	NA
2	ICMB 06555	0	0	27.5	4	2	65	70	74	0	18.27	2.6705	0	0	0.525667	105	NA
2	ICMB 06777	1	2	57.5	3	4	68	70	74	0	18.1953	3.04133	1	0	0.593	120	NA
2	ICMB 07222	3	4	50	3	4	49	57	59	0	15.382	2.344	0	0	0.41325	120	NA
2	ICMB 07444	4	NA	55	3	4	71	77	82	0	29.122	3.405	5	0	0.60625	100	NA
2	ICMB 07555	3	4	40	3	3	52	58	65	0	18.133	2.77	0	0	0.546667	115	NA
2	ICMB 07777	0	NA	60	3	5	52	58	65	0	21.0005	3.6925	1	0	0.6972	80	NA
2	ICMB 08222	0	1	50	4	4	59	65	70	0	20.845	3.8145	0	0	0.621333	180	NA
2	ICMB 08444	2	2	25	3	1	68	70	77	0	26.0365	2.952	1	0	0.691	120	NA
2	ICMB 08888	1	NA	47.5	5	5	58	66	70	0	34.533	3.237	2	0	0.8835	155	NA
2	ICMB 08999	3	4	72.5	3	5	52	57	65	0	18.077	2.688	0	0	0.454	165	NA
2	ICMB 09222	1	NA	47.5	3	4	57	59	65	0	18.2473	2.97333	1	0	0.624667	80	NA
2	ICMB 09333	1	NA	60	3	5	80	82	94	0	35.0937	2.21433	3	0	0.833667	130	NA
2	ICMB 09444	0	NA	60	3	4	48	50	57	2	21.507	2.2715	1	0	0.452667	80	NA
2	ICMB 09888	3	4	60	2	4	59	70	72	0	23.3033	2.36633	1	1	0.635667	170	NA
2	ICMB 100025	4	4	55	2	4	69	73	82	0	17.402	2.45267	1	1	0.485667	205	NA
2	ICMB 100068	0	1	62.5	3	5	64	66	70	0	19.2043	3.05933	0	0	0.56	130	NA
2	ICMB 100076	3	3	55	3	4	71	82	82	0	20.5487	3.16067	1	0	0.5915	180	NA
2	ICMB 100090	2	2	42.5	4	4	59	65	72	0	32.4533	3.04267	1	0	0.630333	170	NA
2	ICMB 100104	4	5	42.5	3	3	58	65	70	0	15.4923	3.18167	0	0	0.59475	155	NA
2	ICMB 100111	2	3	50	3	4	65	70	77	0	28.7397	3.71067	1	0	0.724333	155	NA
2	ICMB 100112	1	5	85	3	5	49	53	57	0	19.3757	3.17467	0	0	0.63	135	NA
2	ICMB 100117	1	NA	52.5	2	4	70	72	74	0	24.105	3.341	1	0	0.807667	90	NA
2	ICMB 101417	1	NA	55	4	4	65	70	77	0	26.0927	2.55667	0	0	0.639	140	NA
2	ICMB 101438	1	3	60	3	5	69	77	82	0	28.936	2.94567	1	0	0.765333	190	NA
2	ICMB 101548	1	NA	30	3	2	80	82	86	0	20.6107	3.57567	2	0	0.795	95	NA
2	ICMB 101550	0	2	65	4	5	69	73	77	0	17.1543	3.05233	0	0	0.5135	125	NA
2	ICMB 101556	2	NA	40	4	4	69	72	77	0	20.9503	3.53	1	0	0.803	80	NA
2	ICMB 101557	3.5	3.5	45	3	3	67	74.5	79.5	0	25.29	3.04567	1	0	0.637	132.5	NA
2	ICMB 101714	1	NA	55	4	5	67	70	73	0	22.358	3.24333	2	0	0.749	95	NA
2	ICMB 101923	0	1	42.5	2	2	69	77	82	0	23.2297	2.37367	1	0	0.568	145	NA
2	ICMB 101929	1	1	22.5	3	1	55	72	82	0	19.8245	2.8345	1	0	0.719333	140	NA
2	ICMB 101930	3	NA	42.5	3	3	58	60	66	0	17.3437	3.237	1	0	0.524333	120	NA
2	ICMB 101938	1	NA	60	4	5	64	70	77	0	24.842	3.60333	4	0	0.781333	95	NA
2	ICMB 101939	1	NA	60	4	4	71	82	86	0	21.8767	3.36033	1	0	0.585	140	NA
2	ICMB 10333	2	NA	35	4	3	81	92	NA	0	28.1123	2.989	1	0	0.736667	100	NA
2	ICMB 10666	3	4	60	2	5	56	58	70	0	15.4153	2.27433	1	0	0.447	110	NA
2	ICMB 10777	3	2	50	3	4	64	70	70	0	15.1707	2.64233	1	0	0.68	120	NA
2	ICMB 10999	0	NA	20	3	1	93	NA	NA	0	35.4325	1.945	0	0	NA	120	NA
2	ICMB 11555	4	3	40	3	3	71	77	86	0	28.1463	3.10767	1	0	0.656667	120	NA
2	ICMB 11666	1	NA	50	4	4	64	70	74	0	16.2717	3.51467	1	0	0.780333	75	NA
2	ICMB 12333	0	4	40	4	3	65	70	72	0	17.539	3.45567	1	0	0.798667	85	NA
2	ICMB 843	NA	NA	NA	NA	NA	NA	NA	NA	NA	NA	NA	NA	NA	NA	NA	NA
2	ICMB 89111	4	2	20	4	2	73	82	86	0	17.345	2.301	1	0	0.475667	90	NA
2	ICMB 91444	4	4	60	3	5	58	66	70	0	31.5373	2.95933	0	0	0.593	235	NA
2	ICMB 91777	4	4	43.75	3	4	85	94	NA	0	19.4137	2.72033	0	0	0.659333	155	NA
2	ICMB 92111	1	4	65	2	4	52	57	65	0	22.218	1.90833	0	0	0.4565	160	NA
2	ICMB 92333	3	5	65	3	4	56	65	70	0	23.93	3.2785	0	0	0.643	100	NA
2	ICMB 93111	3	3	40	3	3	69	57	65	2	20.313	2.94567	1	0	0.698	105	NA
2	ICMB 94111	4	3	72.5	4	5	57	45	50	0	17.3627	2.837	0	1	0.501	170	NA
2	ICMB 94333	2	2	62.5	2	5	38	65	70	0	19.515	2.495	1	0	0.547667	175	NA
2	ICMB 94555	2	3	42.5	4	3	68	65	70	0	20.343	2.93433	1	0	0.808667	115	NA
2	ICMB 96111	3	4	47.5	2	3	65	59	60	0	21.9715	2.2975	0	0	0.55	140	NA
2	ICMB 96333	3	4	50	2	4	57	66	70	0	25.2607	3.10933	1	0	0.6705	180	NA
2	ICMB 97222	3	4	75	2	5	49	57	59	0	26.006	2.93967	1	0	0.46575	205	NA
2	ICMB 97333	2	4	52.5	2	3	63	65	77	0	20.583	2.73333	1	1	0.4245	180	NA
2	ICMB 97444	2	4	65	2	5	56	58	65	0	14.2713	2.37533	0	0	0.465667	135	NA
2	ICMB 98222	0	NA	40	4	3	59	66	70	0	13.3817	3.02333	3	0	0.511	170	NA
2	ICMB 98333	4	3	45	3	3	52	57	65	0	17.7793	2.37633	0	0	0.46925	130	NA
2	ICMB 98444	4	4	40	3	3	64	72	72	0	16.1457	3.184	0	0	0.53975	110	NA
2	ICMB 98555	3	4	47.5	2	4	56	65	70	0	14.527	2.63467	0	0	0.511667	NA	NA
2	ICMB 99111	0	0	47.5	4	4	64	66	70	0	21.9107	3.42233	0	1	0.560667	165	NA
2	ICMB 99222	1	2	30	3	2	64	73	77	0	NA	NA	0	0	NA	180	NA
2	ICMR 06111	3	4	40	4	4	58	65	70	0	26.533	3.29867	1	0	0.687667	150	NA
2	ICMR 06222	0	2	40	3	3	69	77	77	0	25.3923	3.16767	0	0	0.738	215	NA
2	ICMR 06333	2	5	35	3	2	69	72	77	0	24.4327	2.46933	1	0	0.592	160	NA
2	ICMR 06444	0	NA	20	2	1	93	82	86	0	NA	NA	0	0	NA	130	NA
2	ICMR 06555	0	1	40	3	3	64	60	70	0	17.0215	2.913	1	0	0.6955	165	NA
2	ICMR 06777	4	2	57.5	3	5	56	70	72	0	23.49	2.98233	1	0	0.533667	170	NA
2	ICMR 07666	4	1	85	4	5	56	70	72	0	16.627	2.657	0	0	0.449667	200	NA
2	ICMR 08222	0	1	45	3	3	65	82	92	0	25.1967	3.223	1	0	0.677667	205	NA
2	ICMR 08666	0	0	25	3	1	80	82	92	0	24.3847	3.112	0	0	0.864333	210	NA
2	ICMR 08777	2	1	32.5	2	2	81	65	70	1	17.789	3.45867	0	0	0.769	160	NA
2	ICMR 09222	1	1	42.5	2	3	58	72	77	0	38.7173	1.70433	0	0	0.719333	150	NA
2	ICMR 100321	0	1	30	3	2	64	77	82	0	22.476	3.1655	0	1	0.725667	190	NA
2	ICMR 100322	0	1	32.5	2	3	69	73	82	0	26.451	3.847	1	0	0.78	125	NA
2	ICMR 100335	1	4	35	3	2	64	82	92	0	32.371	2.435	0	0	0.674333	210	NA
2	ICMR 101686	NA	NA	NA	NA	NA	NA	NA	NA	NA	NA	NA	NA	NA	NA	NA	NA
2	ICMR 102555	0	1	47.5	3	3	64	58	65	0	20.9213	2.68333	1	1	0.523	160	NA
2	ICMR 102560	1	1	70	3	5	57	72	82	0	24.512	2.29667	0	0	0.55	260	NA
2	ICMR 102578	NA	NA	NA	NA	NA	NA	NA	NA	NA	NA	NA	NA	NA	NA	NA	NA
2	ICMR 102589	1	NA	20	3	1	81	92	NA	0	49.0763	2.71667	0	0	1.02133	145	NA
2	ICMR 10777	0	2	45	2	3	58	65	70	0	16.3047	3.33967	1	0	0.755333	175	NA
2	ICMR 11222	1	2	45	2	3	58	65	70	0	15.5983	3.35467	1	0	0.633667	170	NA
2	ICMR 12111	0	1	35	3	2	64	70	77	0	20.2913	2.313	0	1	0.663333	180	NA
2	ICMR 12555	NA	NA	NA	NA	NA	NA	NA	NA	NA	NA	NA	NA	NA	NA	NA	NA
2	ICMR 12999	3	4	50	3	4	64	70	72	0	21.6837	3.506	0	0	0.676333	190	NA

## Sheet: Supplemental_Table4
Supplemental Table 4. Correlation coefficients between different traits with mean values of the two replicates.
	PS	PH45	LC	VI	DS	CT	PL	PW	DB	DP	DA	PN	AG	LO	CH	MS
PS		0.30**	-0.1	0.32**	0	-0.38**	-0.12	-0.32**	-0.17	-0.13	-0.16	0.45**	0.01	0.18*	-0.13	0.06
PH45			-0.11	0.89**	-0.06	-0.29**	0.01	-0.15	-0.52**	-0.51**	-0.52**	0.19*	-0.11	0	0.02	-0.04
LC				-0.07	-0.01	0.06	0.02	0.18*	0.09	0.05	-0.02	-0.12	-0.05	-0.31**	-0.19*	0.07
VI					-0.07	-0.29**	-0.01	-0.12	-0.46**	-0.43**	-0.48**	0.19*	-0.14	0.04	0.07	-0.01
DS						0.13	-0.11	0.04	0	-0.03	0.01	0.03	0.04	0.09	0.01	0.05
CT							0.55**	0.52**	0.54**	0.55**	0.58**	-0.28**	0.18*	-0.22**	0.17	0.02
PL								0.07	0.24**	0.29**	0.34**	-0.29**	0.02	0.07	0.24**	0.01
PW									0.20*	0.24**	0.23**	-0.20*	0.18*	-0.17	0.06	0.21*
DB										0.96**	0.94**	-0.24**	0.18*	0	0.16	-0.09
DP											0.95**	-0.26**	0.20*	0.03	0.21**	-0.11
DA												-0.30**	0.18*	0.08	0.19*	-0.09
PN													-0.08	-0.06	-0.28**	0.01
AG														-0.13	-0.16	0.15
LO															0.26**	0.09
CH																-0.11
MS
*, **, Significance at 0.05 and 0.01 levels of probability, respectively.
